# Supplementary material for: Evaluation of Reference Genes for Quantitative Reverse Transcription Polymerase Chain Reaction in Bactrocera dorsalis (Diptera: Tephritidae) Subjected to Various Phytosanitary Treatments
Source: Insects. 2021 Oct 18;12(10):945. doi: 10.3390/insects12100945 (PMC8537244; doi:10.3390/insects12100945)
Supplement: Supplementary file 1 [file insects-12-00945-s001.zip]

Archive with 1 entries (1 files):
- insects-1339558-supplementary.pdf
